# Supplementary material for: Novel Sources of Pre-Harvest Sprouting Resistance for Japonica Rice Improvement
Source: Plants (Basel). 2021 Aug 19;10(8):1709. doi: 10.3390/plants10081709 (PMC8401653; doi:10.3390/plants10081709)
Supplement: Supplementary file 1 [file plants-10-01709-s001.zip]

Archive with 2 entries (2 files):
- Supplementary Material S1.pdf
- Supplementary Material S2.xlsx
